# Supplementary material for: Towards Oxidatively Stable Emulsions Containing Iron-Loaded Liposomes: The Key Role of Phospholipid-to-Iron Ratio
Source: Foods. 2021 Jun 4;10(6):1293. doi: 10.3390/foods10061293 (PMC8230301; doi:10.3390/foods10061293)
Supplement: Supplementary file 1 [file foods-10-01293-s001.zip]

Archive with 1 entries (1 files):
- foods-1170892-supplementary.pdf
